# Supplementary material for: Green One-Pot Syntheses of 2-Sulfoximidoyl-3,6-dibromo Indoles Using N-Br Sulfoximines as Both Brominating and Sulfoximinating Reagents
Source: Molecules. 2023 Apr 11;28(8):3380. doi: 10.3390/molecules28083380 (PMC10146707; doi:10.3390/molecules28083380)
Supplement: Supplementary file 1 [file molecules-28-03380-s001.zip]

Archive with 1 entries (1 files):
- molecules-2298227-supplementary.pdf
